# Supplementary material for: Free Radicals and ROS Induce Protein Denaturation by UV Photostability Assay
Source: Int J Mol Sci. 2021 Jun 17;22(12):6512. doi: 10.3390/ijms22126512 (PMC8234878; doi:10.3390/ijms22126512)
Supplement: Supplementary file 1 [file ijms-22-06512-s001.zip]

Archive with 1 entries (1 files):
- ijms-1248477-supplementary.pdf
